# Supplementary material for: Motor elements of the third month variously predict individual later motor elements
Source: Front Hum Neurosci. 2025 Jul 22;19:1586228. doi: 10.3389/fnhum.2025.1586228 (PMC12322975; doi:10.3389/fnhum.2025.1586228)
Supplement: Supplementary file 1 [file Supplementary_file_1.zip]

Archive with 5 entries (4 files):
- Supplementary Material/
- Supplementary Material/Table_1.DOCX
- Supplementary Material/Table_2.DOCX
- Supplementary Material/Table_3.DOCX
- Supplementary Material/Table_4.DOCX
